# Supplementary material for: The Effect of Colistin Treatment on the Selection of Colistin-Resistant Escherichia coli in Weaner Pigs
Source: Antibiotics (Basel). 2021 Apr 20;10(4):465. doi: 10.3390/antibiotics10040465 (PMC8073783; doi:10.3390/antibiotics10040465)
Supplement: Supplementary file 1 [file antibiotics-10-00465-s001.zip]

Archive with 2 entries (2 files):
- Supplementary_Table1.doc
- Supplementary_Table2.docx
